# Supplementary material for: Identity Functioning in Patients with an Eating Disorder: Developmental Trajectories throughout Treatment
Source: Nutrients. 2024 Feb 21;16(5):591. doi: 10.3390/nu16050591 (PMC10935138; doi:10.3390/nu16050591)
Supplement: Supplementary file 1 [file nutrients-16-00591-s001.zip]

Archive with 1 entries (1 files):
- nutrients-2854005-supplementary.pdf
